# Supplementary material for: From farm to microbe: organic amendments and soil texture as drivers of soil Microbiome composition
Source: Environ Microbiome. 2025 Dec 29;20:158. doi: 10.1186/s40793-025-00815-1 (PMC12752172; doi:10.1186/s40793-025-00815-1)
Supplement: Supplementary file 2 — Supplementary file2 (CSV 25 kb) [file 40793_2025_815_MOESM2_ESM.csv]

Sample_IDs	Sample_type_(point_or_composite)	Season_sampled	Farm_ID	moisture_content	Sampled_date	Soil_Texture	Crop_Year_4	Crop_Year_3	Crop_Year_2	Last_Year_Crop_1	Crop_at_Sampling	Rotation_Type	Conventional_Organic	Straw_Incorporation	Main_soil_amendment_applied	Second_soil_amendment	Cultivation_method	Nematicide_applied	SOpH	SOXP	SOXK	SOXMg	SOXCa	SOXNa	SOLOI
188-F005-Y1SpSB22	Composite	Spring	AG	22	28/03/2016	Sandy Silt Loam	SPOT	SB	WB	WOSR	WW	Combinable and Roots including Potatoes	Conventional	Incorporated	None	None	Mouldboard ploughing	No	6.3	10.4	91	128	520	10.1	3.52
185-F014-Y1SpSB22	Composite	Spring	AG	29	28/03/2016	Sandy Silt Loam	SPOT	SB	WB	WOSR	WW	Combinable and Roots including Potatoes	Conventional	Incorporated	None	None	Mouldboard ploughing	No	6.1	8.5	138	164	750	14.6	5.88
187-F026-Y1SpSB22	Composite	Spring	AG	28	28/03/2016	Sandy Loam	SPOT	SB	WB	WOSR	WW	Combinable and Roots including Potatoes	Conventional	Incorporated	None	None	Mouldboard ploughing	No	5.9	7.6	114	81	730	12.5	5.48
186-F030-Y1SpSB22	Composite	Spring	AG	24	28/03/2016	Sandy Loam	SPOT	SB	WB	WOSR	WW	Combinable and Roots including Potatoes	Conventional	Incorporated	None	None	Mouldboard ploughing	No	5.7	14.6	120	56	410	10.4	3.09
155-C048-Y1SpSB22	Composite	Spring	GR	26	17/03/2016	Sandy Silt Loam	WPOT	SB	WB	WOSR	WW	Combinable and Roots including Potatoes	Conventional	Incorporated	None	None	Mouldboard ploughing	Yes	5.9	11.7	121	149	1800	14	4.88
153-C050-Y1SpSB22	Composite	Spring	GR	23	17/03/2016	Sandy Silt Loam	WPOT	SB	WB	WOSR	WW	Combinable and Roots including Potatoes	Conventional	Incorporated	None	None	Mouldboard ploughing	Yes	5.9	11.8	112	134	1600	10.3	3.85
154-C054-Y1SpSB22	Composite	Spring	GR	41	17/03/2016	Sandy Silt Loam	WPOT	SB	WB	WOSR	WW	Combinable and Roots including Potatoes	Conventional	Incorporated	None	None	Mouldboard ploughing	Yes	5.9	18.3	316	122	1400	11	4.59
156-C057-Y1SpSB22	Composite	Spring	GR	21	17/03/2016	Sandy Loam	WPOT	SB	WB	WOSR	WW	Combinable and Roots including Potatoes	Conventional	Incorporated	None	None	Mouldboard ploughing	Yes	5.8	11.2	201	65	900	10.3	4.54
151-C002-Y1SpSB22	Composite	Spring	GR	26	17/03/2016	Sandy Loam	WPOT	WW	WB	WOSR	WW	Combinable and Roots including Potatoes	Conventional	Incorporated	None	None	Mouldboard ploughing	Yes	5.9	9.8	159	62	970	7.6	5.22
152-C005-Y1SpSB22	Composite	Spring	GR	24	17/03/2016	Sandy Loam	WPOT	WW	WB	WOSR	WW	Combinable and Roots including Potatoes	Conventional	Incorporated	None	None	Mouldboard ploughing	Yes	5.9	8.9	167	73	1100	7.1	5.66
149-C015-Y1SpSB22	Composite	Spring	GR	35	17/03/2016	Sandy Silt Loam	WPOT	WW	WB	WOSR	WW	Combinable and Roots including Potatoes	Conventional	Incorporated	None	None	Mouldboard ploughing	Yes	5.9	11.6	123	115	1300	8.7	4.59
150-C017-Y1SpSB22	Composite	Spring	GR	31	17/03/2016	Sandy Silt Loam	WPOT	WW	WB	WOSR	WW	Combinable and Roots including Potatoes	Conventional	Incorporated	None	None	Mouldboard ploughing	Yes	5.9	11.8	153	113	1200	8.7	5.01
198-G007-Y1SpSB22	Composite	Spring	BC	30	29/03/2016	Sandy Loam	SB	SB	SB	WOSR	WW	Combinable and Roots including Potatoes	Conventional	Baled and removed	FYM	None	Mouldboard ploughing	No	6.1	6.4	185	150	1100	15.4	6.3
199-G009-Y1SpSB22	Composite	Spring	BC	27	29/03/2016	Sandy Loam	SB	SB	SB	WOSR	WW	Combinable and Roots including Potatoes	Conventional	Baled and removed	FYM	None	Mouldboard ploughing	No	6.3	8.3	199	165	1100	12.6	5.3
197-G012-Y1SpSB22	Composite	Spring	BC	29	29/03/2016	Sandy Loam	SB	SB	SB	WOSR	WW	Combinable and Roots including Potatoes	Conventional	Baled and removed	FYM	None	Mouldboard ploughing	No	6.1	7.4	148	162	1100	15.7	6
200-G021-Y1SpSB22	Composite	Spring	BC	31	29/03/2016	Sandy Silt Loam	SB	SB	SB	WOSR	WW	Combinable and Roots including Potatoes	Conventional	Baled and removed	FYM	None	Mouldboard ploughing	No	6	6.9	180	140	970	13.6	6.2
223-M007-Y1SpSB22	Composite	Spring	MB	26	12/05/2016	Sandy Silt Loam	SWS	SB	WPOT	WW	WW	Combinable and Roots including Potatoes	Conventional	Baled and removed	FYM	None	Mouldboard ploughing	No	6.1	8.43	146	247	1800	16.2	7.19
224-M015-Y1SpSB22	Composite	Spring	MB	23	12/05/2016	Sandy Silt Loam	SWS	SB	WPOT	WW	WW	Combinable and Roots including Potatoes	Conventional	Baled and removed	FYM	None	Mouldboard ploughing	No	6.3	8.84	138	212	1900	17.6	6.26
221-M018-Y1SpSB22	Composite	Spring	MB	25	12/05/2016	Sandy Silt Loam	SWS	SB	WPOT	WW	WW	Combinable and Roots including Potatoes	Conventional	Baled and removed	FYM	None	Mouldboard ploughing	No	5.9	9.91	116	235	2000	17.3	7.35
222-M027-Y1SpSB22	Composite	Spring	MB	23	12/05/2016	Sandy Silt Loam	SWS	SB	WPOT	WW	WW	Combinable and Roots including Potatoes	Conventional	Baled and removed	FYM	None	Mouldboard ploughing	No	6.6	6.02	82.9	252	2400	16.7	5.34
216-H009-Y1SpSB22	Composite	Spring	DB	17	02/04/2016	Clay Loam	SB	CALA	WW	SO	WW	Combinable and Roots including Potatoes	Conventional	Baled and removed	FYM	None	Mouldboard ploughing	No	6	12.7	184	155	1300	13.7	5.76
214-H015-Y1SpSB22	Composite	Spring	DB	20	02/04/2016	Sandy Silt Loam	SB	CALA	WW	SO	WW	Combinable and Roots including Potatoes	Conventional	Baled and removed	FYM	None	Mouldboard ploughing	No	6	7.74	152	274	1700	18.8	3.87
215-H018-Y1SpSB22	Composite	Spring	DB	22	02/04/2016	Sandy Silt Loam	SB	CALA	WW	SO	WW	Combinable and Roots including Potatoes	Conventional	Baled and removed	FYM	None	Mouldboard ploughing	No	6	10.1	128	160	1200	13.7	4.9
213-H026-Y1SpSB22	Composite	Spring	DB	19	02/04/2016	Sandy Silt Loam	SB	CALA	WW	SO	WW	Combinable and Roots including Potatoes	Conventional	Baled and removed	FYM	None	Mouldboard ploughing	No	6	8.11	198	153	1200	13.7	4.62
217-H028-Y1SpSB22	composite	Spring	DB	23	02/04/2016	Sandy Silt Loam	CALA	WW	WW	WW	WW	Combinable and Roots including Potatoes	Conventional	Baled and removed	FYM	None	Mouldboard ploughing	No	5.9	11.3	175	196	1400	16	4.29
220-H030-Y1SpSB22	composite	Spring	DB	18	02/04/2016	Sandy Silt Loam	CALA	WW	WW	WW	WW	Combinable and Roots including Potatoes	Conventional	Baled and removed	FYM	None	Mouldboard ploughing	No	6.1	9.35	119	252	1600	13.7	4.77
218-H035-Y1SpSB22	composite	Spring	DB	26	02/04/2016	Clay Loam	CALA	WW	WW	WW	WW	Combinable and Roots including Potatoes	Conventional	Baled and removed	FYM	None	Mouldboard ploughing	No	6.4	13.5	123	362	2100	17.1	6.03
219-H038-Y1SpSB22	composite	Spring	DB	21	02/04/2016	Sandy Silt Loam	CALA	WW	WW	WW	WW	Combinable and Roots including Potatoes	Conventional	Baled and removed	FYM	None	Mouldboard ploughing	No	5.3	8.48	382	161	1100	19.4	5.01
NOID1	Composite	Spring	DR	36	14/03/2016	Sandy Silt Loam	WB	WOSR	WW	WPOT	WW	Combinable and Roots including Potatoes	Conventional	Baled and removed	FYM	None	Mouldboard ploughing	No	5.7	11	193	143	1100	12.5	5.07
NOID2	Composite	Spring	DR	30	14/03/2016	Sandy Silt Loam	WB	WOSR	WW	WPOT	WW	Combinable and Roots including Potatoes	Conventional	Baled and removed	FYM	None	Mouldboard ploughing	No	5.7	12.4	210	125	990	11.2	5.25
NOID3	Composite	Spring	DR	32	14/03/2016	Sandy Silt Loam	WB	WOSR	WW	WPOT	WW	Combinable and Roots including Potatoes	Conventional	Baled and removed	FYM	None	Mouldboard ploughing	No	5.7	11.6	222	122	1000	12.8	5.85
NOID4	Composite	Spring	DR	29	14/03/2016	Sandy Silt Loam	WB	WOSR	WW	WPOT	WW	Combinable and Roots including Potatoes	Conventional	Baled and removed	FYM	None	Mouldboard ploughing	No	5.9	12.1	173	174	1300	11.5	5.53
NOID5	Composite	Spring	DR	26	15/03/2016	Sandy Silt Loam	SB	SB	WPOT	SO	WW	Combinable and Roots including Potatoes	Conventional	Baled and removed	FYM	None	Mouldboard ploughing	No	6.5	8.3	232	344	2200	15.4	11.34
NOID6	Composite	Spring	DR	21	15/03/2016	Sandy Silt Loam	SB	SB	WPOT	SO	WW	Combinable and Roots including Potatoes	Conventional	Baled and removed	FYM	None	Mouldboard ploughing	No	6.3	11	292	288	2000	21.9	8.86
NOID7	Composite	Spring	DR	36	15/03/2016	Sandy Silt Loam	SB	SB	WPOT	SO	WW	Combinable and Roots including Potatoes	Conventional	Baled and removed	FYM	None	Mouldboard ploughing	No	6.3	10.8	235	283	1700	17.7	10.92
NOID8	Composite	Spring	DR	18	15/03/2016	Sandy Silt Loam	SB	SB	WPOT	SO	WW	Combinable and Roots including Potatoes	Conventional	Baled and removed	FYM	None	Mouldboard ploughing	No	5.9	15.7	254	314	1600	23.2	16.38
180-O014-Y1SpSB22	Composite	Spring	EH	35	24/04/2016	Silty Clay Loam	WW	FALW	WOSR	WW	WW	Combinable only	Conventional	Incorporated	None	None	Mouldboard ploughing	No	6.4	3.9	163	189	2200	13.6	6.8
177-O018-Y1SpSB22	Composite	Spring	EH	32	24/04/2016	Silty Clay Loam	WW	FALW	WOSR	WW	WW	Combinable only	Conventional	Incorporated	None	None	Mouldboard ploughing	No	6.3	4.7	151	172	2100	14.8	6.5
179-O021-Y1SpSB22	Composite	Spring	EH	34	24/04/2016	Silty Clay Loam	WW	FALW	WOSR	WW	WW	Combinable only	Conventional	Incorporated	None	None	Mouldboard ploughing	No	6.3	4.8	162	182	2300	14.6	7.3
178-O025-Y1SpSB22	Composite	Spring	EH	34	24/04/2016	Silty Clay Loam	WW	FALW	WOSR	WW	WW	Combinable only	Conventional	Incorporated	None	None	Mouldboard ploughing	No	6.6	6.1	179	126	2700	13.8	7.1
181-N015-Y1SpSB22	Composite	Spring	EH	35	25/04/2016	Silty Clay Loam	WW	WW	FALW	WOSR	WW	Combinable only	Conventional	Incorporated	None	None	Minimum Tillage	No	6.2	7.3	234	206	2300	15.5	8.2
183-N016-Y1SpSB22	Composite	Spring	EH	35	25/04/2016	Silty Clay Loam	WW	WW	FALW	WOSR	WW	Combinable only	Conventional	Incorporated	None	None	Minimum Tillage	No	6.1	5.8	210	199	2100	15.9	7.5
182-N025-Y1SpSB22	Composite	Spring	EH	19	25/04/2016	Silty Clay Loam	WW	WW	FALW	WOSR	WW	Combinable only	Conventional	Incorporated	None	None	Minimum Tillage	No	6	7.7	221	167	2100	16.3	7.4
184-N031-Y1SpSB22	Composite	Spring	EH		25/04/2016	Sandy Silt Loam	WW	WW	FALW	WOSR	WW	Combinable only	Conventional	Incorporated	None	None	Minimum Tillage	No	5.9	16	117	117	1200	11.5	3.9
192-K007-Y1SpSB22	Composite	Spring	EN	25	14/04/2016	Sandy Loam	SB	SB	SB	WPOT	WW	Combinable and Roots including Potatoes	Conventional	Baled and removed	None	None	Mouldboard ploughing	Yes	5.9	21.5	108	138	1200	8	4.5
191-K025-Y1SpSB22	Composite	Spring	EN	22	14/04/2016	Sandy Loam	SB	SB	SB	WPOT	WW	Combinable and Roots including Potatoes	Conventional	Baled and removed	None	None	Mouldboard ploughing	Yes	5.9	21.9	104	118	990	7.3	3.9
190-K027-Y1SpSB22	Composite	Spring	EN	25	14/04/2016	Sandy Loam	SB	SB	SB	WPOT	WW	Combinable and Roots including Potatoes	Conventional	Baled and removed	None	None	Mouldboard ploughing	Yes	5.7	19.4	108	122	1000	7.7	4.2
189-K031-Y1SpSB22	Composite	Spring	EN	23	14/04/2016	Sandy Loam	SB	SB	SB	WPOT	WW	Combinable and Roots including Potatoes	Conventional	Baled and removed	None	None	Mouldboard ploughing	Yes	5.8	23.5	87	116	970	7.5	4
194-L003-Y1SpSB22	Composite	Spring	EN	23	14/04/2016	Sandy Loam	SB	SB	SB	WPOT	WW	Combinable and Roots including Potatoes	Conventional	Baled and removed	None	None	Mouldboard ploughing	Yes	5.6	15.5	81	136	1100	7.5	4.66
195-L005-Y1SpSB22	Composite	Spring	EN	23	14/04/2016	Sandy Loam	SB	SB	SB	WPOT	WW	Combinable and Roots including Potatoes	Conventional	Baled and removed	None	None	Mouldboard ploughing	Yes	5.7	11.2	84	143	1100	7.1	4.1
193-L018-Y1SpSB22	Composite	Spring	EN	23	14/04/2016	Sandy Loam	SB	SB	SB	WPOT	WW	Combinable and Roots including Potatoes	Conventional	Baled and removed	None	None	Mouldboard ploughing	Yes	5.7	16.7	77	115	880	7.4	4.14
196-L031-Y1SpSB22	Composite	Spring	EN	24	14/04/2016	Sandy Loam	SB	SB	SB	WPOT	WW	Combinable and Roots including Potatoes	Conventional	Baled and removed	None	None	Mouldboard ploughing	Yes	5.3	16	65	65	590	6.8	4.15
168-D088-Y1SpSB22	Composite	Spring	FF	44	22/03/2016	Sandy Silt Loam	SB	SB	WB	WOSR	WW	Combinable and Roots including Potatoes	Conventional	Baled and removed	Digestate	FYM	Mouldboard ploughing	No	6	4.8	244	108	1800	26.8	10.96
165-D091-Y1SpSB22	Composite	Spring	FF	42	22/03/2016	Sandy Silt Loam	SB	SB	WB	WOSR	WW	Combinable and Roots including Potatoes	Conventional	Baled and removed	Digestate	FYM	Mouldboard ploughing	No	5.9	6.35	309	97.5	1400	31.1	9.53
167-D095-Y1SpSB22	Composite	Spring	FF	38	22/03/2016	Sandy Silt Loam	SB	SB	WB	WOSR	WW	Combinable and Roots including Potatoes	Conventional	Baled and removed	Digestate	FYM	Mouldboard ploughing	No	5.7	5.22	312	101	1300	32	10.07
166-D098-Y1SpSB22	Composite	Spring	FF	40	22/03/2016	Sandy Loam	SB	SB	WB	WOSR	WW	Combinable and Roots including Potatoes	Conventional	Baled and removed	Digestate	FYM	Mouldboard ploughing	No	6	4.23	321	118	1700	28.9	10.17
157-D001-Y1SpSB22	Composite	Spring	FF	34	21/03/2016	Sandy Silt Loam	WB	WB	WB	WOSR	WW	Combinable and Roots including Potatoes	Conventional	Baled and removed	Slurry	FYM	Mouldboard ploughing	No	6	11.4	186	81.4	1600	29.1	9.07
160-D004-Y1SpSB22	Composite	Spring	FF	35	21/03/2016	Sandy Silt Loam	WB	WB	WB	WOSR	WW	Combinable and Roots including Potatoes	Conventional	Baled and removed	Slurry	FYM	Mouldboard ploughing	No	6	12.7	219	66.3	1600	30.9	7.67
158-D020-Y1SpSB22	Composite	Spring	FF	34	21/03/2016	Silty Clay Loam	WB	WB	WB	WOSR	WW	Combinable and Roots including Potatoes	Conventional	Baled and removed	Slurry	FYM	Mouldboard ploughing	No	5.9	9.77	208	68.4	1600	33.3	8.35
159-D025-Y1SpSB22	Composite	Spring	FF	34	21/03/2016	Clay Loam	WB	WB	WB	WOSR	WW	Combinable and Roots including Potatoes	Conventional	Baled and removed	Slurry	FYM	Mouldboard ploughing	No	6	9.61	153	112	1800	28.9	7.64
133-P001-Y1SpSB22	Composite	Spring	HF	22	18/04/2016	Sandy Silt Loam	WPOT	WW	WO	SO	WW	Combinable and Roots including Potatoes	Conventional	Incorporated	None	None	Mouldboard ploughing	No	6	7.4	88	222	1500	15.9	5.1
132-P027-Y1SpSB22	Composite	Spring	HF	27	18/04/2016	Sandy Silt Loam	WPOT	WW	WO	SO	WW	Combinable and Roots including Potatoes	Conventional	Incorporated	None	None	Mouldboard ploughing	No	5.9	8	79	183	1300	14.2	5.3
134-P028-Y1SpSB22	Composite	Spring	HF	20	18/04/2016	Sandy Silt Loam	WPOT	WW	WO	SO	WW	Combinable and Roots including Potatoes	Conventional	Incorporated	None	None	Mouldboard ploughing	No	6.3	4.6	67	231	1700	17.2	3.8
131-P038-Y1SpSB22	Composite	Spring	HF	21	18/04/2016	Sandy Silt Loam	WPOT	WW	WO	SO	WW	Combinable and Roots including Potatoes	Conventional	Incorporated	None	None	Mouldboard ploughing	No	5.5	8	70	107	1000	12.8	6.3
NOID9	Composite	Spring	HF		10/03/2016	Sandy Silt Loam	WPOT	WW	WO	SO	WW	Combinable and Roots including Potatoes	Conventional	Incorporated	None	None	Mouldboard ploughing	No	5.7	6.5	126	191	1100	16.9	6.2
NOID10	Composite	Spring	HF		10/03/2016	Sandy Silt Loam	WPOT	WW	WO	SO	WW	Combinable and Roots including Potatoes	Conventional	Incorporated	None	None	Mouldboard ploughing	No	5.8	5.4	101	199	1100	13.7	5.33
NOID11	Composite	Spring	HF		10/03/2016	Sandy Silt Loam	WPOT	WW	WO	SO	WW	Combinable and Roots including Potatoes	Conventional	Incorporated	None	None	Mouldboard ploughing	No	5.7	5.2	86	206	1100	13.5	5.32
NOID12	Composite	Spring	HF		10/03/2016	Sandy Silt Loam	WPOT	WW	WO	SO	WW	Combinable and Roots including Potatoes	Conventional	Incorporated	None	None	Mouldboard ploughing	No	5.9	5.5	91	225	1300	17.1	4.83
NOID13	Composite	Spring	HF	28	10/03/2016	Sandy Silt Loam	WB	WOSR	WW	SPEAS	WW	Combinable and Roots including Potatoes	Conventional	Incorporated	None	None	Mouldboard ploughing	No	5.9	6.5	124	148	1400	14.7	5.43
NOID14	Composite	Spring	HF	24	10/03/2016	Sandy Silt Loam	WB	WOSR	WW	SPEAS	WW	Combinable and Roots including Potatoes	Conventional	Incorporated	None	None	Mouldboard ploughing	No	5.9	7.2	133	174	1100	13.7	7.12
NOID15	Composite	Spring	HF	36	10/03/2016	Sandy Silt Loam	WB	WOSR	WW	SPEAS	WW	Combinable and Roots including Potatoes	Conventional	Incorporated	None	None	Mouldboard ploughing	No	5.9	8.5	146	183	1200	14.6	5.75
NOID16	Composite	Spring	HF	33	10/03/2016	Sandy Silt Loam	WB	WOSR	WW	SPEAS	WW	Combinable and Roots including Potatoes	Conventional	Incorporated	None	None	Mouldboard ploughing	No	5.9	6.2	140	169	1400	13	7.22
NOID17	Composite	Spring	HF		09/03/2016	Sandy Silt Loam	WB	WOSR	WW	SPEAS	WW	Combinable and Roots including Potatoes	Conventional	Incorporated	None	None	Mouldboard ploughing	No	6	7.1	88	151	1300	19.9	5.39
NOID18	Composite	Spring	HF		09/03/2016	Sandy Silt Loam	WB	WOSR	WW	SPEAS	WW	Combinable and Roots including Potatoes	Conventional	Incorporated	None	None	Mouldboard ploughing	No	5.8	6.4	73	120	1000	15.3	5.5
NOID19	Composite	Spring	HF		09/03/2016	Sandy Silt Loam	WB	WOSR	WW	SPEAS	WW	Combinable and Roots including Potatoes	Conventional	Incorporated	None	None	Mouldboard ploughing	No	5.9	6.2	79	101	1100	13.9	5.08
NOID20	Composite	Spring	HF		09/03/2016	Sandy Silt Loam	WB	WOSR	WW	SPEAS	WW	Combinable and Roots including Potatoes	Conventional	Incorporated	None	None	Mouldboard ploughing	No	5.7	7.2	105	103	1100	13.8	6.19
228-J005-Y1SpSB22	composite	Spring	IB	23	11/04/2016	Sandy Silt Loam	SB	WB	WOSR	WW	WW	Combinable and Roots including Potatoes	Conventional	Incorporated	None	None	Mouldboard ploughing	No	5.8	9.7	81	154	1000	7.9	3.8
226-J019-Y1SpSB22	composite	Spring	IB	26	11/04/2016	Sandy Silt Loam	SB	WB	WOSR	WW	WW	Combinable and Roots including Potatoes	Conventional	Incorporated	None	None	Mouldboard ploughing	No	6	7.4	85	170	1100	9.3	4.5
225-J042-Y1SpSB22	composite	Spring	IB	23	11/04/2016	Sandy Silt Loam	SB	WB	WOSR	WW	WW	Combinable and Roots including Potatoes	Conventional	Incorporated	None	None	Mouldboard ploughing	No	6.1	10.1	132	222	1300	8.2	3.3
227-J048-Y1SpSB22	composite	Spring	IB	23	11/04/2016	Sandy Silt Loam	SB	WB	WOSR	WW	WW	Combinable and Roots including Potatoes	Conventional	Incorporated	None	None	Mouldboard ploughing	No	6	6.9	88	161	1100	8.8	4.1
148-E072-Y1SpSB22	Composite	Spring	KN	28	01/04/2016	Sandy Loam	WOSR	WW	WO	WOSR	WW	Combinable and Roots including Potatoes	Conventional	Incorporated	None	None	Mouldboard ploughing	No	5.9	10.2	148	101	1200	9.6	5.6
146-E082-Y1SpSB22	Composite	Spring	KN	23	01/04/2016	Sandy Loam	WOSR	WW	WO	WOSR	WW	Combinable and Roots including Potatoes	Conventional	Incorporated	None	None	Mouldboard ploughing	No	5.7	7.7	188	66	970	8.9	5.1
NOID21	Composite	Spring	KN	16	01/04/2016	Sandy Loam	WOSR	WW	WO	WOSR	WW	Combinable and Roots including Potatoes	Conventional	Incorporated	None	None	Mouldboard ploughing	No	5.9	5.6	163	85	1100	9.1	5.8
147-E113-Y1SpSB22	Composite	Spring	KN	25	01/04/2016	Sandy Loam	WOSR	WW	WO	WOSR	WW	Combinable and Roots including Potatoes	Conventional	Incorporated	None	None	Mouldboard ploughing	No	6	7.7	138	106	1400	11.4	4.8
138-S042-Y1SpSB22	Composite	Spring	KB	23	03/05/2016	Sandy Silt Loam	WW	WPOT	SB	WOSR	WW	Combinable and Roots including Potatoes	Conventional	Incorporated	None	None	Mouldboard ploughing	Yes	5.6	7.6	193	58	770	11.3	7.1
135-S052-Y1SpSB22	Composite	Spring	KB	30	03/05/2016	Sandy Silt Loam	WW	WPOT	SB	WOSR	WW	Combinable and Roots including Potatoes	Conventional	Incorporated	None	None	Mouldboard ploughing	Yes	5.9	6.7	157	63	1000	14.3	7.1
136-S069-Y1SpSB22	Composite	Spring	KB	28	03/05/2016	Sandy Silt Loam	WW	WPOT	SB	WOSR	WW	Combinable and Roots including Potatoes	Conventional	Incorporated	None	None	Mouldboard ploughing	Yes	5.8	6.7	173	66	940	13.5	6.7
137-S073-Y1SpSB22	Composite	Spring	KB		03/05/2016	Sandy Loam	WW	WPOT	SB	WOSR	WW	Combinable and Roots including Potatoes	Conventional	Incorporated	None	None	Mouldboard ploughing	Yes	5.9	7.6	233	121	1500	17.2	10.9
140-R002-Y1SpSB22	Composite	Spring	KN	24	30/04/2016	Sandy Silt Loam	WPOT	SB	SB	WOSR	WW	Combinable and Roots including Potatoes	Conventional	Incorporated	None	None	Mouldboard ploughing	No	7.2	21.6	132	171	2700	12	5.1
142-R009-Y1SpSB22	Composite	Spring	KN	29	30/04/2016	Sandy Silt Loam	WPOT	SB	SB	WOSR	WW	Combinable and Roots including Potatoes	Conventional	Incorporated	None	None	Mouldboard ploughing	No	6.1	7.6	174	221	2400	16.8	7.28
139-R031-Y1SpSB22	Composite	Spring	KN		30/04/2016	Sandy Silt Loam	WPOT	SB	SB	WOSR	WW	Combinable and Roots including Potatoes	Conventional	Incorporated	None	None	Mouldboard ploughing	No	6	7.6	144	298	2500	21.1	6.68
141-R049-Y1SpSB22	Composite	Spring	KN	23	30/04/2016	Sandy Loam	WPOT	SB	SB	WOSR	WW	Combinable and Roots including Potatoes	Conventional	Incorporated	None	None	Mouldboard ploughing	No	6.3	8	99	179	2100	14.3	4.05
NOID22	Composite	Spring	KN	19	30/03/2016	Sandy Silt Loam	WPOT	WW	WB	WOSR	WW	Combinable and Roots including Potatoes	Conventional	Incorporated	None	None	Mouldboard ploughing	No	6.2	7.98	121	127	1100	9.73	4.45
145-E050-Y1SpSB22	Composite	Spring	KN	19	30/03/2016	Sandy Loam	WPOT	WW	WB	WOSR	WW	Combinable and Roots including Potatoes	Conventional	Incorporated	None	None	Mouldboard ploughing	No	6.5	11.4	107	155	1200	10.9	4.18
143-E053-Y1SpSB22	Composite	Spring	KN	22	30/03/2016	Sandy Loam	WPOT	WW	WB	WOSR	WW	Combinable and Roots including Potatoes	Conventional	Incorporated	None	None	Mouldboard ploughing	No	6.4	9.07	116	343	1900	11.4	4.56
144-E061-Y1SpSB22	Composite	Spring	KN	19	30/03/2016	Sandy Loam	WPOT	WW	WB	WOSR	WW	Combinable and Roots including Potatoes	Conventional	Incorporated	None	None	Mouldboard ploughing	No	6.4	10.3	92.3	164	1300	12.8	4.22
206-I039-Y1SpSB22	Composite	Spring	ER	33	01/04/2016	Sandy Silt Loam	WB	WOSR	SO	SPEAS	WW	Combinable and Roots including Potatoes	Conventional	Incorporated	None	None	Mouldboard ploughing	No	6.2	5.9	92	232	1500	13.4	4.5
207-I048-Y1SpSB22	Composite	Spring	ER	35	01/04/2016	Sandy Silt Loam	WB	WOSR	SO	SPEAS	WW	Combinable and Roots including Potatoes	Conventional	Incorporated	None	None	Mouldboard ploughing	No	6.5	7	112	212	1600	13.5	4.6
205-I050-Y1SpSB22	Composite	Spring	ER	34	01/04/2016	Sandy Silt Loam	WB	WOSR	SO	SPEAS	WW	Combinable and Roots including Potatoes	Conventional	Incorporated	None	None	Mouldboard ploughing	No	6.4	8.1	132	235	1700	19	4.8
208-I055-Y1SpSB22	Composite	Spring	ER	31	01/04/2016	Sandy Silt Loam	WB	WOSR	SO	SPEAS	WW	Combinable and Roots including Potatoes	Conventional	Incorporated	None	None	Mouldboard ploughing	No	6	7.7	127	212	1500	12.7	4.6
212-I064-Y1SpSB22	Composite	Spring	ER	39	01/04/2016	Clay Loam	WB	WOSR	SO	SPEAS	WW	Combinable only	Conventional	Incorporated	None	None	Mouldboard ploughing	No	5.7	3.4	205	282	1700	15.1	7.1
211-I081-Y1SpSB22	Composite	Spring	ER	42	01/04/2016	Silty Clay Loam	WB	WOSR	SO	SPEAS	WW	Combinable only	Conventional	Incorporated	None	None	Mouldboard ploughing	No	6.1	4.2	192	322	2200	16.6	8
209-I103-Y1SpSB22	Composite	Spring	ER	38	01/04/2016	Silty Clay Loam	WB	WOSR	SO	SPEAS	WW	Combinable only	Conventional	Incorporated	None	None	Mouldboard ploughing	No	6.3	4.1	204	220	1700	14.9	6.1
210-I107-Y1SpSB22	Composite	Spring	ER	36	01/04/2016	Silty Clay Loam	WB	WOSR	SO	SPEAS	WW	Combinable only	Conventional	Incorporated	None	None	Mouldboard ploughing	No	6.3	4	204	258	1600	13.5	6.3
203-I004-Y1SpSB22	Composite	Spring	ER	39	01/04/2016	Clay Loam	SO	WW	WW	SPEAS	WW	Combinable only	Conventional	Incorporated	None	None	Mouldboard ploughing	No	6	2.5	183	193	2400	19.3	6.9
202-I015-Y1SpSB22	Composite	Spring	ER	41	01/04/2016	Sandy Silt Loam	SO	WW	WW	SPEAS	WW	Combinable only	Conventional	Incorporated	None	None	Mouldboard ploughing	No	6.1	6.6	139	397	3200	25.8	6.3
201-I017-Y1SpSB22	Composite	Spring	ER	39	01/04/2016	Clay Loam	SO	WW	WW	SPEAS	WW	Combinable only	Conventional	Incorporated	None	None	Mouldboard ploughing	No	5.7	5.3	99	265	2200	21.7	6.2
204-I028-Y1SpSB22	Composite	Spring	ER	35	01/04/2016	Sandy Silt Loam	SO	WW	WW	SPEAS	WW	Combinable only	Conventional	Incorporated	None	None	Mouldboard ploughing	No	5.6	8	113	270	2100	19.8	5.7
170-Q003-Y1SpSB22	Composite	Spring	WB	18	21/04/2016	Sandy Silt Loam	WW	SB	WW	SPOT	WW	Combinable and Roots including Potatoes	Conventional	Baled and removed	None	None	Mouldboard ploughing	No	6.2	7.9	108	124	550	5.7	6
169-Q018-Y1SpSB22	Composite	Spring	WB	23	21/04/2016	Sandy Silt Loam	WW	SB	WW	SPOT	WW	Combinable and Roots including Potatoes	Conventional	Baled and removed	None	None	Mouldboard ploughing	No	6.1	7.5	188	189	1100	11.6	5.2
171-Q049-Y1SpSB22	Composite	Spring	WB	21	21/04/2016	Sandy Silt Loam	WW	SB	WW	SPOT	WW	Combinable and Roots including Potatoes	Conventional	Baled and removed	None	None	Mouldboard ploughing	No	6.1	4.7	177	231	1400	15.4	5
172-Q068-Y1SpSB22	Composite	Spring	WB	39	21/04/2016	Sandy Silt Loam	WW	SB	WW	SPOT	WW	Combinable and Roots including Potatoes	Conventional	Baled and removed	None	None	Mouldboard ploughing	No	6.2	6.9	172	236	1400	15.9	5
174-Q075-Y1SpSB22	Composite	Spring	WB	28	22/04/2016	Sandy Silt Loam	WOSR	WW	SB	SPOT	WW	Combinable and Roots including Potatoes	Conventional	Baled and removed	None	None	Mouldboard ploughing	No	6.2	7.2	198	199	1300	16.4	6.2
173-Q077-Y1SpSB22	Composite	Spring	WB	28	22/04/2016	Sandy Silt Loam	WOSR	WW	SB	SPOT	WW	Combinable and Roots including Potatoes	Conventional	Baled and removed	None	None	Mouldboard ploughing	No	5.6	6.6	179	175	970	15	6
175-Q080-Y1SpSB22	Composite	Spring	WB	26	22/04/2016	Sandy Silt Loam	WOSR	WW	SB	SPOT	WW	Combinable and Roots including Potatoes	Conventional	Baled and removed	None	None	Mouldboard ploughing	No	5.7	6	167	188	1100	14.9	5.5
176-Q090-Y1SpSB22	Composite	Spring	WB	29	22/04/2016	Sandy Silt Loam	WOSR	WW	SB	SPOT	WW	Combinable and Roots including Potatoes	Conventional	Baled and removed	None	None	Mouldboard ploughing	No	6.2	9.2	175	220	1300	15.4	6.1
