# Supplementary material for: From farm to microbe: organic amendments and soil texture as drivers of soil Microbiome composition
Source: Environ Microbiome. 2025 Dec 29;20:158. doi: 10.1186/s40793-025-00815-1 (PMC12752172; doi:10.1186/s40793-025-00815-1)
Supplement: Supplementary file 3 — Supplementary file3 (CSV 12 kb) [file 40793_2025_815_MOESM3_ESM.csv]

Groups	otu	otu_occ	otu_rel	Neutral	Kingdom	Phylum	Class	Order	Family	Genus	Otus
Main_soil_amendment_applied	OTU_100	0.892473118	0.000978991	Below	Archaea	Crenarchaeota	Nitrososphaeria	Nitrososphaerales	Nitrososphaeraceae	Nitrososphaeraceae
Main_soil_amendment_applied	OTU_103	0.989247312	0.000843189	Neutral	Bacteria	Proteobacteria	Alphaproteobacteria	Rhizobiales	Xanthobacteraceae
Main_soil_amendment_applied	OTU_10340	0.978494624	0.00076414	Neutral	Bacteria	Firmicutes	Bacilli	Bacillales
Main_soil_amendment_applied	OTU_104	1	0.002020816	Above	Bacteria	Firmicutes	Bacilli	Bacillales	Bacillaceae
Main_soil_amendment_applied	OTU_105	0.956989247	0.000857377	Neutral	Bacteria	Proteobacteria	Gammaproteobacteria	Burkholderiales	SC-I-84	SC-I-84
Main_soil_amendment_applied	OTU_110	0.956989247	0.000715495	Neutral	Bacteria	Actinobacteriota	Actinobacteria	Micrococcales	Micrococcaceae
Main_soil_amendment_applied	OTU_112	0.924731183	0.00073171	Neutral	Bacteria	Chloroflexi	KD4-96	KD4-96	KD4-96	KD4-96
Main_soil_amendment_applied	OTU_114	0.946236559	0.000928319	Neutral	Bacteria	Verrucomicrobiota	Verrucomicrobiae	Chthoniobacterales	Chthoniobacteraceae	Candidatus_Udaeobacter
Main_soil_amendment_applied	OTU_12	1	0.004714562	Neutral	Bacteria	Firmicutes	Bacilli	Bacillales
Main_soil_amendment_applied	OTU_120	0.88172043	0.000571585	Neutral	Bacteria	Proteobacteria	Alphaproteobacteria	Rhizobiales	Xanthobacteraceae	Pseudolabrys
Main_soil_amendment_applied	OTU_121	0.956989247	0.000871566	Neutral	Bacteria	Chloroflexi	KD4-96	KD4-96	KD4-96	KD4-96
Main_soil_amendment_applied	OTU_128	0.88172043	0.000492536	Neutral	Bacteria	Actinobacteriota	Actinobacteria	Micrococcales	Intrasporangiaceae	Terrabacter
Main_soil_amendment_applied	OTU_130	0.913978495	0.000703333	Neutral	Bacteria	Firmicutes	Bacilli	Bacillales
Main_soil_amendment_applied	OTU_135	0.88172043	0.000518886	Neutral	Bacteria	Proteobacteria	Alphaproteobacteria	Rhizobiales	Methyloligellaceae	uncultured
Main_soil_amendment_applied	OTU_136	0.967741935	0.000784409	Neutral	Bacteria	Proteobacteria	Alphaproteobacteria	Rhizobiales	Xanthobacteraceae
Main_soil_amendment_applied	OTU_140	0.935483871	0.000699279	Neutral	Bacteria	Verrucomicrobiota	Verrucomicrobiae	Chthoniobacterales	Chthoniobacteraceae	Candidatus_Udaeobacter
Main_soil_amendment_applied	OTU_146	0.913978495	0.00062023	Neutral	Bacteria	Proteobacteria	Alphaproteobacteria	Rhizobiales	Xanthobacteraceae	Pseudolabrys
Main_soil_amendment_applied	OTU_15156	0.956989247	0.000618204	Above	Bacteria	Firmicutes	Bacilli	Bacillales
Main_soil_amendment_applied	OTU_155	0.935483871	0.000826974	Neutral	Bacteria	Proteobacteria	Alphaproteobacteria	Rhizobiales	Methyloligellaceae	uncultured
Main_soil_amendment_applied	OTU_166	0.935483871	0.000683064	Neutral	Bacteria	Proteobacteria	Alphaproteobacteria	Rhizobiales	Xanthobacteraceae	Pseudolabrys
Main_soil_amendment_applied	OTU_169	0.903225806	0.00079657	Below	Bacteria	Firmicutes	Bacilli	Bacillales	Bacillaceae	Bacillus
Main_soil_amendment_applied	OTU_175	0.946236559	0.001337752	Below	Bacteria	Firmicutes	Bacilli	Bacillales	Bacillaceae
Main_soil_amendment_applied	OTU_181	1	0.001408693	Above	Bacteria	Proteobacteria	Alphaproteobacteria	Rhizobiales	Xanthobacteraceae	Bradyrhizobium
Main_soil_amendment_applied	OTU_184	0.88172043	0.000579693	Neutral	Archaea	Crenarchaeota	Nitrososphaeria	Nitrososphaerales	Nitrososphaeraceae
Main_soil_amendment_applied	OTU_19	1	0.002511325	Above	Bacteria	Proteobacteria	Alphaproteobacteria	Rhizobiales	Xanthobacteraceae	Bradyrhizobium
Main_soil_amendment_applied	OTU_195	0.924731183	0.000569558	Neutral	Bacteria	Actinobacteriota	Actinobacteria	Micrococcales	Micrococcaceae
Main_soil_amendment_applied	OTU_235	0.956989247	0.000638473	Neutral	Bacteria	Proteobacteria	Alphaproteobacteria	Rhizobiales	Xanthobacteraceae
Main_soil_amendment_applied	OTU_25	0.989247312	0.002075542	Neutral	Bacteria	Verrucomicrobiota	Verrucomicrobiae	Chthoniobacterales	Chthoniobacteraceae	Candidatus_Udaeobacter
Main_soil_amendment_applied	OTU_251	0.88172043	0.000449971	Above	Bacteria	Proteobacteria	Alphaproteobacteria	Rhizobiales	Xanthobacteraceae
Main_soil_amendment_applied	OTU_252	0.935483871	0.000618204	Neutral	Bacteria	Proteobacteria	Alphaproteobacteria	Rhizobiales	Xanthobacteraceae
Main_soil_amendment_applied	OTU_29	1	0.003091018	Neutral	Bacteria	Firmicutes	Bacilli	Bacillales	Bacillaceae	Bacillus
Main_soil_amendment_applied	OTU_294	0.924731183	0.000591854	Neutral	Bacteria	Proteobacteria	Alphaproteobacteria	Rhizobiales	Xanthobacteraceae
Main_soil_amendment_applied	OTU_32	1	0.001846503	Above	Bacteria	Actinobacteriota	Actinobacteria	Micrococcales	Micrococcaceae
Main_soil_amendment_applied	OTU_33	0.88172043	0.001743131	Below	Archaea	Crenarchaeota	Nitrososphaeria	Nitrososphaerales	Nitrososphaeraceae	Nitrososphaeraceae
Main_soil_amendment_applied	OTU_3414	0.956989247	0.000743871	Neutral	Bacteria	Firmicutes	Bacilli	Bacillales
Main_soil_amendment_applied	OTU_342	0.946236559	0.000662795	Neutral	Bacteria	Actinobacteriota	Actinobacteria	Micrococcales	Micrococcaceae
Main_soil_amendment_applied	OTU_350	0.935483871	0.000545235	Above	Bacteria	Proteobacteria	Alphaproteobacteria	Rhizobiales	Xanthobacteraceae	Bradyrhizobium
Main_soil_amendment_applied	OTU_36	0.978494624	0.001682324	Neutral	Bacteria	Verrucomicrobiota	Verrucomicrobiae	Chthoniobacterales	Chthoniobacteraceae	Candidatus_Udaeobacter
Main_soil_amendment_applied	OTU_39	0.978494624	0.001970144	Neutral	Bacteria	Proteobacteria	Alphaproteobacteria	Rhizobiales	Methyloligellaceae	uncultured
Main_soil_amendment_applied	OTU_4021	0.892473118	0.000445917	Above	Bacteria	Firmicutes	Bacilli	Bacillales	Bacillaceae	Bacillus
Main_soil_amendment_applied	OTU_434	0.967741935	0.001524226	Neutral	Bacteria	Firmicutes	Bacilli	Bacillales	Bacillaceae	Bacillus
Main_soil_amendment_applied	OTU_44	0.989247312	0.001518146	Neutral	Bacteria	Proteobacteria	Alphaproteobacteria	Rhizobiales	Xanthobacteraceae
Main_soil_amendment_applied	OTU_45	0.956989247	0.001408693	Below	Bacteria	Firmicutes	Bacilli	Bacillales
Main_soil_amendment_applied	OTU_46	0.989247312	0.001242488	Neutral	Archaea	Crenarchaeota	Nitrososphaeria	Nitrososphaerales	Nitrososphaeraceae
Main_soil_amendment_applied	OTU_48	0.913978495	0.001090471	Below	Bacteria	Proteobacteria	Alphaproteobacteria	Rhizobiales	Xanthobacteraceae	Pseudolabrys
Main_soil_amendment_applied	OTU_50	1	0.00252754	Above	Bacteria	Firmicutes	Bacilli	Bacillales	Bacillaceae
Main_soil_amendment_applied	OTU_52	0.989247312	0.001199923	Neutral	Bacteria	Proteobacteria	Alphaproteobacteria	Rhizobiales	Xanthobacteraceae
Main_soil_amendment_applied	OTU_53	0.989247312	0.00131951	Neutral	Bacteria	Chloroflexi	KD4-96	KD4-96	KD4-96	KD4-96
Main_soil_amendment_applied	OTU_55	0.978494624	0.001570845	Neutral	Bacteria	Verrucomicrobiota	Verrucomicrobiae	Chthoniobacterales	Chthoniobacteraceae	Candidatus_Udaeobacter
Main_soil_amendment_applied	OTU_56	0.946236559	0.000887781	Neutral	Bacteria	Acidobacteriota	Vicinamibacteria	Vicinamibacterales	uncultured	uncultured
Main_soil_amendment_applied	OTU_57	0.946236559	0.000563477	Above	Bacteria	Acidobacteriota	Vicinamibacteria	Vicinamibacterales	uncultured	uncultured
Main_soil_amendment_applied	OTU_59	0.924731183	0.001137089	Below	Bacteria	Firmicutes	Bacilli	Bacillales	Bacillaceae
Main_soil_amendment_applied	OTU_60	0.967741935	0.000922238	Neutral	Bacteria	Verrucomicrobiota	Verrucomicrobiae	Chthoniobacterales	Chthoniobacteraceae	Candidatus_Udaeobacter
Main_soil_amendment_applied	OTU_61	0.967741935	0.001066148	Neutral	Bacteria	Firmicutes	Bacilli	Bacillales
Main_soil_amendment_applied	OTU_62	0.956989247	0.000650634	Neutral	Bacteria	Acidobacteriota	Vicinamibacteria	Vicinamibacterales	uncultured	uncultured	uncultured_bacterium
Main_soil_amendment_applied	OTU_637	0.892473118	0.000575639	Neutral	Bacteria	Chloroflexi	KD4-96	KD4-96	KD4-96	KD4-96
Main_soil_amendment_applied	OTU_65	0.967741935	0.000897915	Neutral	Bacteria	Actinobacteriota	Actinobacteria	Micrococcales	Micrococcaceae
Main_soil_amendment_applied	OTU_67	0.935483871	0.000936426	Below	Bacteria	Proteobacteria	Gammaproteobacteria	Burkholderiales	Nitrosomonadaceae	Nitrosospira
Main_soil_amendment_applied	OTU_68	0.989247312	0.001005341	Neutral	Bacteria	Verrucomicrobiota	Verrucomicrobiae	Chthoniobacterales	Chthoniobacteraceae	Candidatus_Udaeobacter
Main_soil_amendment_applied	OTU_6990	0.892473118	0.00050267	Above	Bacteria	Firmicutes	Bacilli	Bacillales	Bacillaceae
Main_soil_amendment_applied	OTU_72	0.978494624	0.000922238	Neutral	Bacteria	Actinobacteriota	Actinobacteria	Micrococcales	Micrococcaceae
Main_soil_amendment_applied	OTU_74	0.956989247	0.000699279	Neutral	Bacteria	Acidobacteriota	Acidobacteriae	Acidobacteriales	uncultured	uncultured
Main_soil_amendment_applied	OTU_75	0.967741935	0.001151277	Neutral	Bacteria	Verrucomicrobiota	Verrucomicrobiae	Chthoniobacterales	Chthoniobacteraceae	Candidatus_Udaeobacter
Main_soil_amendment_applied	OTU_76	1	0.002701854	Neutral	Bacteria	Firmicutes	Bacilli	Bacillales	Bacillaceae	Bacillus
Main_soil_amendment_applied	OTU_76636	0.924731183	0.000713468	Neutral	Bacteria	Firmicutes	Bacilli	Bacillales	Bacillaceae	Bacillus
Main_soil_amendment_applied	OTU_78	0.913978495	0.00052902	Above	Bacteria	Planctomycetota	Planctomycetes	Pirellulales	Pirellulaceae	Pir4_lineage	metagenome
Main_soil_amendment_applied	OTU_79	1	0.00114317	Above	Bacteria	Proteobacteria	Alphaproteobacteria	Rhizobiales	Xanthobacteraceae
Main_soil_amendment_applied	OTU_79325	0.935483871	0.000676984	Neutral	Bacteria	Firmicutes	Bacilli	Bacillales	Bacillaceae
Main_soil_amendment_applied	OTU_82	0.913978495	0.000618204	Neutral	Bacteria	Acidobacteriota	Vicinamibacteria	Vicinamibacterales	Vicinamibacteraceae	Vicinamibacteraceae
Main_soil_amendment_applied	OTU_84	0.892473118	0.000853324	Below	Bacteria	Verrucomicrobiota	Verrucomicrobiae	Chthoniobacterales	Chthoniobacteraceae	Candidatus_Udaeobacter
Main_soil_amendment_applied	OTU_85	0.989247312	0.000924265	Neutral	Bacteria	Actinobacteriota	Actinobacteria	Micrococcales	Micrococcaceae
Main_soil_amendment_applied	OTU_86	0.956989247	0.000997233	Neutral	Bacteria	Verrucomicrobiota	Verrucomicrobiae	Chthoniobacterales	Chthoniobacteraceae	Candidatus_Udaeobacter
Main_soil_amendment_applied	OTU_88	0.967741935	0.001070202	Neutral	Bacteria	Verrucomicrobiota	Verrucomicrobiae	Chthoniobacterales	Chthoniobacteraceae	Candidatus_Udaeobacter
Main_soil_amendment_applied	OTU_89	0.989247312	0.000928319	Neutral	Bacteria	Proteobacteria	Alphaproteobacteria	Rhizobiales	Xanthobacteraceae	Bradyrhizobium
Main_soil_amendment_applied	OTU_90	0.935483871	0.000612123	Neutral	Bacteria	Actinobacteriota	Thermoleophilia	Gaiellales	Gaiellaceae	Gaiella	uncultured_Conexibacteraceae
Main_soil_amendment_applied	OTU_91	0.935483871	0.000895888	Neutral	Archaea	Crenarchaeota	Nitrososphaeria	Nitrososphaerales	Nitrososphaeraceae
Main_soil_amendment_applied	OTU_92	0.956989247	0.000650634	Neutral	Bacteria	Proteobacteria	Alphaproteobacteria	Rhizobiales	Xanthobacteraceae
Main_soil_amendment_applied	OTU_93	0.892473118	0.000839135	Below	Bacteria	Firmicutes	Bacilli	Bacillales
Main_soil_amendment_applied	OTU_9855	0.892473118	0.000632392	Neutral	Bacteria	Firmicutes	Bacilli	Bacillales
Main_soil_amendment_applied	OTU_99	0.924731183	0.000693199	Neutral	Archaea	Crenarchaeota	Nitrososphaeria	Nitrososphaerales	Nitrososphaeraceae
